# Supplementary material for: EEG–Metabolic Coupling and Time Limit at V˙O2max During Constant-Load Exercise
Source: J Funct Morphol Kinesiol. 2025 Sep 26;10(4):369. doi: 10.3390/jfmk10040369 (PMC12550976; doi:10.3390/jfmk10040369)
Supplement: Supplementary file 1 [file jfmk-10-00369-s001.zip]

Archive with 1 entries (1 files):
- jfmk-3884894-supplementary.pdf
